# Supplementary material for: Outcomes and Techniques of Robotic-Assisted Partial Nephrectomy (RAPN) for Renal Hilar Masses: A Comprehensive Systematic Review
Source: Cancers (Basel). 2024 Feb 6;16(4):693. doi: 10.3390/cancers16040693 (PMC10886610; doi:10.3390/cancers16040693)
Supplement: Supplementary file 1 [file cancers-16-00693-s001.zip]

Archive with 1 entries (1 files):
- cancers-2818013-supplementary.pdf
